# Supplementary material for: Label-Free Analysis of Urine Samples with In-Flow Digital Holographic Microscopy
Source: Biosensors (Basel). 2023 Aug 4;13(8):789. doi: 10.3390/bios13080789 (PMC10452265; doi:10.3390/bios13080789)
Supplement: Supplementary file 1 [file biosensors-13-00789-s001.zip]

Archive with 1 entries (1 files):
- biosensors-2480261-supplementary.avi
